# Supplementary material for: Constitutive nuclear accumulation of endogenous alpha-synuclein in mice causes motor impairment and cortical dysfunction, independent of protein aggregation
Source: Hum Mol Genet. 2022 Feb 18;31(21):3613–28. doi: 10.1093/hmg/ddac035 (PMC9616578; doi:10.1093/hmg/ddac035)
Supplement: Supplementary_Table_1_ddac035 [file supplementary_table_1_ddac035.xlsx]

## Sheet: Antibodies
Antibodies (alphabetical)	Provider, Catalog #, RRID	Species	Application	Concentration
Primary Antibodies
α-synuclein	BD Biosciences Cat# 610787, RRID:AB_398108	Mouse	Immunofluoresence	1:2000
			Western blot	1:500 to 1:2000
DAPI	Millipore Sigma (D9542)	-	Immunofluorescence	1:1000
Darpp-32	Cell Signaling Technology Cat# 2306, RRID:AB_823479	Rabbit	Western blot	1:1000
			Immunofluorescence	1:1000
Gapdh	Proteintech Cat# 60004-1-Ig, RRID:AB_2107436	Mouse	Western blot	1:100000
Gng7	Thermo Scientific (BS-13246R, RRID:AB_2905542)	Rabbit	Western blot	1:500
hSA4 (α-synuclein)	non-commercial*	Rabbit	Immunofluoresence	1:1000	*non-commercial polyclonal antibody raised and purified against recombinant, full-length human, alpha-synuclein (as described by Mollenhauer et al, 2008). Of note, its monoclonal antibody is commercially available through Abcam (ab138501)
Map2	Abcam Cat# ab5392, RRID:AB_2138153	Chicken	Immunofluoresence	1:2000
NeuN	Millipore Cat# MAB377, RRID:AB_2298772	Mouse	Immunofluorescence	1:5000
Pde10a	Sigma Aldrich (SAB2700582-100UL, RRID:AB_2905543)	Rabbit	Western blot	1:500
pS129 α-synuclein	Abcam Cat# ab51253, RRID:AB_869973	Rabbit	Immunohistochemistry	1:1000
			Western blot	1:1000
Synapsin	Synaptic Systems Cat# 106 001, RRID:AB_887805	Mouse	Immunofluoresence	1:1000
Tyrosine hydroxylase	Millipore Cat# AB152, RRID:AB_390204	Rabbit	Immunohistochemistry	1:5000
Secondary Antibodies	Provider (cat#)	Species	Application	Concentration
Goat-anti-Chicken IgY (H+L) Alexa Fluor 647	Thermo Fisher Scientific Cat# A-21449, RRID:AB_2535866	Chicken	Immunofluoresence	1:500
Goat-anti-Mouse IgG (H+L) Alexa Fluor 488	Thermo Fisher Scientific Cat# A-11001, RRID:AB_2534069	Mouse
Goat-anti-Rabbit IgG (H+L) Alexa Fluor 594	Thermo Fisher Scientific Cat# A-11012, RRID:AB_2534079	Rabbit
Biotin-SP-AffiniPure Goat-anti-Rabbit IgG (H+L)	Jackson ImmunoResearch Labs Cat# 111-065-003, RRID:AB_2337959	Rabbit	Immunohistochemistry	1:250
Peroxidase AffiniPure Donkey-anti-Mouse IgG (H+L) Peroxidase	Jackson ImmunoResearch Labs Cat# 715-035-150, RRID:AB_2340770	Mouse	Western blot	1:10000
Peroxidase AffiniPure Donkey-anti-Rabbit IgG (H+L) Peroxidase	Jackson ImmunoResearch Labs Cat# 711-035-152, RRID:AB_10015282	Rabbit
Tertiary Antibodies	Provider (cat#)	Species	Application	Concentration
Streptavidin-Horseradish Peroxidase Conjugate	Cytiva (RPN1231-2ML)	-	Immunohistochemistry	1:1000
Staining Kits	Provider (cat#)	Species	Application	Concentration
DAB Substrate Kit, Peroxidase HRP, with Nickel (3,3'-diaminobenzidine)	Vector Laboratories Cat# SK-4100, RRID:AB_2336382	-	Immunohistochemistry	-
