# Supplementary material for: Constitutive nuclear accumulation of endogenous alpha-synuclein in mice causes motor impairment and cortical dysfunction, independent of protein aggregation
Source: Hum Mol Genet. 2022 Feb 18;31(21):3613–28. doi: 10.1093/hmg/ddac035 (PMC9616578; doi:10.1093/hmg/ddac035)
Supplement: Slide9_ddac035 [file slide9_ddac035.zip]

Archive with 1 entries (1 files):
- Slide9_ddac035.tiff
